# Supplementary material for: Comparative Genomics Reveals Insight into Virulence Strategies of Plant Pathogenic Oomycetes
Source: PLoS One. 2013 Oct 4;8(10):e75072. doi: 10.1371/journal.pone.0075072 (PMC3790786; doi:10.1371/journal.pone.0075072)
Supplement: Table S6 — Sizes of carbohydrate-active enzyme (CAZyme) classes in the stramenopile genomes. The CAZymes coding genes were automatically annotated using the CAZymes Analysis Toolkit – CAT [62] according to the CAZy [61] database classification in combination with protein family domain assignment. Bold text indicate total. Pap, Pythium aphanidermatum; Par, Pythium arrhenomanes; Pir, Pythium irregulare; Piw, Pythium iwayamai; Puls, Pythium ultimum var. sporangiiferum; Pult, Pythium ultimum var. ultimum; Pve, Pythium vexans; Phin, Phytophthora infestans; Phrm, Phytophthora ramorum; Phsj, Phytophthora sojae; Hpa, Hyaloperonospora arabidopsidis; Thps, Thalassiosira pseudonana; Phtr, Phaeodactylum tricornutum. (XLS) [file pone.0075072.s007.xls]

## Sheet: TableS6
Table S6. Sizes of Carbohydrate-active enzyme (CAZyme) classes in the stramenopile genomes. The CAZymes coding genes of were automatically annotated using the CAZymes Analysis Toolkit – CAT [62] according to the CAZy [61] database classification in combination with protein family domain assignment. Pap, Pythium aphanidermatum; Par, Pythium arrhemonanes; Pir, Pythium irregulare; Piw, Pythium iwaya…
CAZyme class	Pap	Par	Pir	Piw	Puls	Pve	Pult	Phin	Phrm	Phsj	Hpa	Thps	Phtr
Carbohydrate binding modules	8	8	6	5	2	7	4	19	12	12	6	4	6
Carbohydrate esterases	12	11	6	7	6	7	6	47	22	37	15	2	2
Glycoside hydrolases	77	114	93	89	82	105	109	216	166	196	72	32	31
Glycosyl transferases	77	80	69	60	56	74	66	64	81	92	58	52	49
Polysaccharide lyases	18	4	12	7	10	10	27	59	43	51	8	0	0
