# Supplementary material for: Comparative Genomics Reveals Insight into Virulence Strategies of Plant Pathogenic Oomycetes
Source: PLoS One. 2013 Oct 4;8(10):e75072. doi: 10.1371/journal.pone.0075072 (PMC3790786; doi:10.1371/journal.pone.0075072)
Supplement: Table S8 — Number and percentage of secreted proteins from stramenopiles. The table shows the number of secreted protein and the percentage of proteins to be secreted from 13 stramenopiles. Also shown is the number and percentage of secreted proteins with transcript support. The secreted proteins were identified by SignalP v3.0 [64] and transmembrane domains were predicted with TMHMM [65]. Protein coding genes are considered expressed if the FPKM value and FPKM 95% confidence interval lower boundary was greater than 0.001 and zero, respectively. The expression data for Pythium ultimum var. ultimum were taken from Lévesque et al. [53]. (XLS) [file pone.0075072.s009.xls]

## Sheet: TableS8
Table S8. Numbers and percentage of sectreted proteins from stramenopiles.
Taxa	Number of proteins§	Expressed genes¶
Pythium aphanidermatum	893 (7.26%)	NA
Pythium arrhenomanes	854 (6.19%)	570 (67%)
Pythium irregulare	960 (6.95%)	633 (66%)
Pythium iwayamai	1,008 (6.77%)	630 (63%)
Pythium ultimum var. sporangiiferum	962 (6.91%)	658
Pythium ultimum var. ultimum	1,002 (6.52%)	782 (78%)
Pythium vexans	834 (6.97%)	597 (72%)
Phytophthora infestans	1,562 (8.80%)	NA
Phytophthora ramorum	1,464 (10.34%)	NA
Phytophthora sojae	1,756 (10.34%)	NA
Hyaloperonospora arabidopsidis	1,275 (8.81%)	NA
Thalassiosira pseudonana	1,005 (8.54%)	NA
Phaeodactylum tricornutum	1,028 (9.88%)	NA
§Number of secreted proteins and the percentage of proteins to be secreted (in parentheses) from 13 stramenopiles.The secreted proteins were identified by SignalP v3.0 [64] and transmembrane domains were predicted with TMHMM [65].
¶Number and percentage of secreted proteins with transcript support. Protein coding genes are considered expressed if FPKM value and FPKM 95% confidence interval lower boundary was greater than 0.001 and zero respectively. The expression data for Pythium ultimum var. ultimum were taken from Lévesque et al. [53].
