# Supplementary material for: Comparative Genomics Reveals Insight into Virulence Strategies of Plant Pathogenic Oomycetes
Source: PLoS One. 2013 Oct 4;8(10):e75072. doi: 10.1371/journal.pone.0075072 (PMC3790786; doi:10.1371/journal.pone.0075072)
Supplement: Table S9 — Gene ontology (GO) molecular function and biological process categories enriched in core Pythium and species-specific secretome. The table shows the enrichment fold in core Pythium and specific-specific secretome as compared to the non-secretome. Only GO terms significantly enriched in secretome are shown. (XLS) [file pone.0075072.s010.xls]

## Sheet: TableS9
Table S9. Gene ontology (GO) molecular function and biological process categories enriched in core Pythium and species-specific secretome. The table shows the enrichment fold in core Pythium and specific-specific secretome as compared to the non-secretome. Only GO terms significantly enriched in secretome are shown.
Taxon/group	Description	Term ID	Enrichment fold¶	P-value§
Core PythiumŦ secretome	pathogenesis	GO:0009405	9.86408	0.00501132
	proteolysis	GO:0006508	9.4328	0.00271305
	carbohydrate metabolic process	GO:0006508	8.44814	0.011256
	nucleotide binding	GO:0000166	7.36186	0.0214204
	biosynthetic process	GO:0006508	7.01971	0.00219969
	cell redox homeostasis	GO:0045454	6.62469	0.0428651
Py. aphanidermatum-specific secretome	hydrolase activity, hydrolyzing O-glycosyl compounds	GO:0004553	8.63594	0.0381552
	cutin hydrolase activity	GO:0050525	6.61053	0.0160499
	integral to membrane	GO:0016021	5.46506	0.00313983
	transmembrane transport	GO:0055085	3.58779	0.00612176
	carbohydrate metabolic process	GO:0005975	2.18922	0.00114493
	kinase activity	GO:0016301	1.92353	0.00401109
	GTPase regulator activity	GO:0030695	1.88455	0.00214914
Py. arrhenomanes-specific secretome	cellulose catabolic process	GO:0030245	5.59786	0.012552
	hydrolase activity, hydrolyzing O-glycosyl compounds	GO:0004553	3.63594	0.0353816
	protein kinase activity	GO:0004672	2.58804	0.0135227
	pectin lyase activity	GO:0047490	1.55615	0.00235834
	active transmembrane transporter activity	GO:0022804	1.45104	0.00552857
Py. irregulare-specific secretome	pectate lyase activity	GO:0030570	10.5935	0.0253816
	proteolysis	GO0006508	9.58804	0.00135227
	glycosyl bonds hydrolase activity	GO:0016798	7.55615	0.000235834
	RNA processing	GO0006396	4.51045	0.00355286
	nucleic acid binding	GO:0003676	3.73952	0.0127188
	cellulase activity	GO:0008810	3.39519	0.0235382
Py. iwayamai-specific secretome	peptidase activity	GO:0008233	6.10526	0.00160499
	transmembrane transport	GO:0055085	5.50618	0.00731398
	nucleic acid binding	GO:0003676	4.29883	0.00344464
	protein amino acid phosphorylation	GO:0006468	3.77911	0.00491218
	zinc-ion binding	GO:0008270	2.12173	0.00411449
Py. ultimum var. sporangiiferum-specific secretome	cysteine-type peptidase activity	GO:0008234	4.53268	0.00440111
	ribonuclease H activity	GO:0004523	4.08845	0.00721491
	cellulose binding	GO:0030248	3.59786	0.0122552
	isomerase activity	GO:0016853	3.39892	0.00144929
Py. vexans-specific secretome	transmembrane transport	GO:0055085	8.64083	0.00380113
	sugar binding	GO:0005529	7.4328	0.000271305
	cell wall modification	GO:0042545	3.36186	0.0352142
	hydrolase activity	GO:0016787	2.97093	0.01022
	polygalacturonase activity	GO:0004650	2.46909	0.0442865
ŦSecretome shared by all Pythium species.
¶Enrichment fold correspond to frequency of a given GO term in core or species-specific secretome over frequency in the rest of the proteome.
§Chi-square test with Bonferroni correction, p-value < 0.05.
