# Supplementary material for: Comparative Genomics Reveals Insight into Virulence Strategies of Plant Pathogenic Oomycetes
Source: PLoS One. 2013 Oct 4;8(10):e75072. doi: 10.1371/journal.pone.0075072 (PMC3790786; doi:10.1371/journal.pone.0075072)
Supplement: Table S11 — Protein domains enriched or depleted in stramenopile-core, diatom, Hpa and Pythium / Phytophthora -specific gene families. The table shows the enriched or depleted protein domains in taxa-specific and stramenopile-core gene families as compared to rest of the genomes. Fold change numbers are color coded as black for enriched and red for depleted domains. Only Protein domains significantly enriched or depleted are shown. Hpa, Hyaloperonospora arabidopsidis. (XLS) [file pone.0075072.s012.xls]

## Sheet: TableS11
Table S11. Protein domains enriched or depleted in core stramenopile, diatom, Hpa and Pythium/Phytophthora-specific genes. The table shows the enriched or depleted protein domains in lineage-specific clusters as compared to rest of the genomes. Fold change numbers are color coded as black for enrichment and red for depletion. Only Protein domains significantly enriched or depleted are shown. Hpa,…
Category	Enriched/Depleted	Pfam accession	Interpro accession	Description		Enrichment/depletion fold‡	P-value¶
Core stramenopile§ genes	Enriched	PF07690	IPR011701	Major facilitator superfamily MFS-1		9.1834	0.00212391
		PF01490	IPR013057	Amino acid transporter, transmembrane		6.19028	0.0108073
		PF08241	IPR013216	Methyltransferase type 11		2.86408	0.0132673
		PF11371	IPR021511	Protein of unknown function DUF3172		2.01971	1.58365e-05
		PF10672	IPR019614	S-adenosylmethionine-dependent methyltransferase		1.66909	0.0274592
		PF00316	IPR000146	Fructose-1,6-biphosphatase class 1 family		1.53594	0.0234689
	Depleted	PF00295	IPR000743	Glycoside hydrolase, family 28		2.79111	0.0347297
		PF07648	IPR011497	Protease inhibitor, Kazal-type		4.63583	0.0054722
		PF02055	IPR001139	Glycoside hydrolase, family 30		4.88041	0.00317936
		PF05630	IPR008701	Necrosis inducing		5.61053	0.00106063
Diatom-specific genes	Enriched	PF00069	IPR000719	Protein kinase 1		13.6186	0.0254407
		PF00560	IPR001611	Leucine-rich repeat		6.32181	0.0185746
		PF07714	IPR001245	Serine-threonine/Tyrosine-protein kinase		5.56152	0.00151422
		PF00271	IPR001650	Helicase C terminal		3.91273	1.29846e-06
		PF00085	IPR013766	Thioredoxin domain		3.73952	0.029566
		PF05996	IPR009249	Ferredoxin-dependent bilin reductase		3.56478	0.00607002
		PF05686	IPR006598	Lipopolysaccharide-modifying protein		1.92353	0.00607002
		PF00023	IPR002110	Ankyrin		1.46506	0.000373636
		PF07992	IPR013027	FAD-dependent pyridine nucleotide-disulphide oxidoreductase		1.45104	7.3712e-08
		PF05193	IPR007863	Peptidase M16, C-terminal		1.45104	7.48751e-08
		PF06650	IPR009543	Vacuolar protein sorting-associated protein		1.41199	0.00304502
	Depleted	PF00632	IPR000569	HECT ubiquitin ligase		1.03924	1.85735e-06
		PF05193	IPR007863	Peptidase M16, C-terminal		1.45516	2.9903e-06
		PF08246	IPR013201	Proteinase inhibitor I29, cathepsin propeptide		2.17678	3.14287e-06
		PF02055	IPR001139	Glycoside hydrolase, family 30		3.38152	4.87163e-06
Hpa-specific genes	Enriched	PF10502	IPR019533	Peptidase S26, conserved region		12.9701	5.3817e-06
		PF10287	IPR018805	Protein of unknown function DUF2401, secretory		4.09582	0.00114493
		PF05193	IPR007863	Peptidase M16, C-terminal		1.22164	0.00917592
		PF01764	IPR002921	Lipase, class 3		1.18281	0.012552
	Depleted	PF07714	IPR001245	Serine-threonine/tyrosine-protein kinase		2.07461	0.0135227
		PF00916	IPR011547	Sulphate transporter		2.1096	0.00604993
		PF00641	IPR001876	Zinc finger, RanBP2-type		3.20676	0.00204391
		PF00397	IPR021067	Glycosyl transferase, family 60		5.0336	0.00132044
		PF00964	IPR002200	Elicitin		6.18974	0.00338342
		PF05630	IPR008701	Necrosis inducing		6.97011	0.0117829
Pythium/Phytophthora-specific genes	Enriched	PF07648	IPR011497	Protease inhibitor, Kazal-type		14.5914	0.00718826
		PF05630	IPR008701	Necrosis inducing		12.9701	0.0117829
		PF06800	IPR010651	Sugar transport		6.07974	0.00444638
		PF01793	IPR002685	Glycosyl transferase, family 15		5.8015	0.00447444
		PF01457	IPR001577	Peptidase M8, leishmanolysin		5.02122	0.00281103
		PF00295	IPR000743	Glycoside hydrolase, family 28		2.82297	0.00300018
		PF03170	IPR018513	Cellulose synthase BcsB, bacterial		2.55665	0.0178573
		PF06628	IPR010582	Catalase-related immune responsive		2.27461	0.00152985
		PF00450	IPR001563	Peptidase S10, serine carboxypeptidase		1.84157	0.0487508
		PF00652	IPR000772	Ricin B lectin		1.82994	0.0448721
		PF03372	IPR005135	Endonuclease/exonuclease/phosphatase		1.74792	0.0073712
		PF00964	IPR002200	Elicitin		1.63513	0.00528568
		PF00560	IPR001611	Leucine-rich repeat		1.48981	0.01169
		PF00704	IPR011583	Glycoside hydrolase, family 18, catalytic domain		1.70228	0.0325025
		PF00388	IPR000909	Phospholipase C, phosphatidylinositol-specific , X domain		1.44112	0.0160499
		PF00067	IPR001128	Cytochrome P450		1.38306	0.00607002
		PF00982	IPR001830	Glycosyl transferase, family 20		1.136	0.0261429
		PF00632	IPR000569	HECT ubiquitin ligase		1.19526	0.0139833
		PF00026	IPR001461	Aspartyl protease		1.15199	0.039603
	Depleted	PF00005	IPR003439	ABC transporter domain		1.49312	0.0121759
		PF00916	IPR011547	Sulphate transporter		3.19526	0.0114493
		PF00153	IPR018108	Mitochondrial substrate/solute carrier		6.07974	0.0255203
§Genes shared by all lineages.
‡Enrichment fold correspond to frequency of a given domain in core or lineage-specific genes over frequency in the rest of the genome. Depletion fold is given as 1 over enrichment fold.
¶Chi-square test with Bonferroni correction, p-value < 0.05.
