# Supplementary material for: Comparative Genomics Reveals Insight into Virulence Strategies of Plant Pathogenic Oomycetes
Source: PLoS One. 2013 Oct 4;8(10):e75072. doi: 10.1371/journal.pone.0075072 (PMC3790786; doi:10.1371/journal.pone.0075072)
Supplement: Table S12 — Number of genes syntenic to Pythium ultimum var. ultimum . Syntenic genes were identified through reciprocal best matches between gene models and block identification using MCscan [88]. (XLS) [file pone.0075072.s013.xls]

## Sheet: TableS12
Table S12. Number of genes syntenic to Pythium ultimum var. ultimum. Syntenic genes were identified through reciprocal best matches between gene models and block identification using MCscan [88].
Taxon	Total contigs/scaffolds	Number of contigs with at least 5 genes	Number of syntenic contigs¶
Pythum ultimum var. ultimum	975§	82	NA
Pythium ultimum var. sporangiiferum	5482	935	403
Pythium irregulare	5887	843	289
Pythium iwayamai	11542	892	206
Pythium arrhenomanes	10978	768	215
Pythium aphanidermatum	1774§	784	248
Pythium vexans	3685	785	277
Phytophthora infestans	4921	210	47
Hyaloperonospora arabidopsidis	3,138§	342	51
Thalassiosira pseudonana	37§	37	3
¶A contig/scaffold is considered syntenic if at least 3 genes in a 5 gene block are syntenic to Py. ultimum var. ultimum.
§Number of scaffolds.
NA:Not applicable.
